# Supplementary material for: The Genomic Signature of Crop-Wild Introgression in Maize
Source: PLoS Genet. 2013 May 9;9(5):e1003477. doi: 10.1371/journal.pgen.1003477 (PMC3649989; doi:10.1371/journal.pgen.1003477)
Supplement: Table S3 — Population genetic summaries from introgressed regions and regions resisting introgression. Parameters are as in Table S2. Significant differences (permutation or t-test, p<0.05) between introgressed and non-introgressed regions are indicated as bold values. (XLSX) [file pgen.1003477.s012.xlsx]

## Sheet: Sheet1
Summary statistics of introgressed regions
mexicana to maize
Sampling Locality	HE Introgressed	HE Other	FST Introgressed	FST Other	Shared Introgressed	Shared Other	Private Maize Introgressed	Private Maize Other	Private mexicana Introgressed	Private mexicana Other	Fixed Introgressed	Fixed Other
El Porvenir	0.27538	0.308466	0.101618	0.139276	0.617548	0.750529	0.36333	0.188231	0.0191226	0.0607107	0	0.00052913
Ixtlan	0.282579	0.221167	0.22382	0.315961	0.550239	0.494049	0.169856	0.161054	0.27512	0.318288	0.00478469	0.0266088
Nabogame	0.278808	0.306818	0.122778	0.182642	0.749135	0.749027	0.181661	0.201248	0.0692042	0.0495596	0	0.000165659
Opopeo	0.204734	0.299365	0.106749	0.134798	0.741559	0.754891	0.195212	0.188239	0.063229	0.0568414	0	2.84349e-05
Puruandiro	0.344247	0.326842	0.0855799	0.115888	0.807927	0.795772	0.161585	0.146673	0.0304878	0.0575009	0	5.48411e-05
San Pedro	0.183862	0.305431	0.123485	0.166936	0.749023	0.686887	0.200195	0.254158	0.0507812	0.0568026	0	0.00215246
Santa Clara	0.178289	0.301816	0.15223	0.188364	0.711608	0.659503	0.227109	0.296103	0.0612833	0.0422762	0	0.00211805
Tenango del Aire	0.19799	0.278817	0.117182	0.171227	0.755832	0.711723	0.169518	0.19853	0.0746501	0.08924	0	0.000506885
Xochimilco	0.192598	0.290637	0.212273	0.248168	0.63691	0.565194	0.317597	0.370622	0.0429185	0.0585148	0.00257511	0.00566906
Mean Value	0.23761	0.293262	0.138413	0.184807	0.702198	0.685286	0.220674	0.222762	0.0763107	0.0877483	0.000817755	0.0042037
maize to mexicana
Sampling Locality	HE Introgressed	HE Other	FST Introgressed	FST Other	Shared Introgressed	Shared Other	Private Maize Introgressed	Private Maize Other	Private mexicana Introgressed	Private mexicana Other	Fixed Introgressed	Fixed Other
El Porvenir	0.294559	0.213014	0.0693125	0.139955	0.847309	0.745097	0.0888611	0.194761	0.0600751	0.0801208	0.00375469	0.000444469
Ixtlan	0.249117	0.201159	0.221375	0.31559	0.587591	0.49399	0.10219	0.161597	0.30292	0.643554	0.00729927	0.0265038
Nabogame	0.248153	0.182034	0.116357	0.1836	0.761711	0.748681	0.156823	0.20215	0.0814664	0.0654509	0	0.000167528
Opopeo	0.275686	0.205432	0.0755626	0.139149	0.822282	0.74833	0.112757	0.195205	0.0649613	0.0754158	0	2.95631e-05
Puruandiro	0.311325	0.245355	0.0541767	0.11781	0.830536	0.79466	0.0919265	0.148737	0.077538	0.071158	0	5.62651e-05
San Pedro	0.278758	0.194189	0.0878766	0.169044	0.790952	0.684922	0.147426	0.256455	0.0616225	0.0824255	0	0.0021681
Santa Clara	0.222913	0.165946	0.135501	0.195426	0.743426	0.648971	0.203369	0.307244	0.0532046	0.0638483	0	0.00234896
Tenango del Aire	0.304546	0.198272	0.0672896	0.171207	0.830228	0.711709	0.0973085	0.198849	0.0724638	0.124976	0	0.000495677
Xochimilco	0.234069	0.146462	0.159077	0.250765	0.723774	0.561626	0.220377	0.374493	0.0550943	0.103504	0.000754717	0.00575101
Mean Value	0.268792	0.194652	0.109614	0.18695	0.770868	0.681998	0.135671	0.22661	0.0921495	0.145606	0.00131208	0.00421838
Summary statistics of regions resistant to introgression
mexicana to maize
Sampling Locality	HE Resistant	HE Other	FST Resistant	FST Other	Shared Resistant	Shared Other	Private Maize Resistant	Private Maize Other	Private mexicana Resistant	Private mexicana Other	Fixed Resistant	Fixed Other
El Porvenir	0.274901	0.308706	0.25028	0.134853	0.696113	0.748942	0.14841	0.19386	0.151943	0.0567784	0.00353357	0.00042058
Ixtlan	0.205437	0.231153	0.370568	0.282746	0.448216	0.520948	0.159717	0.161967	0.349014	0.300157	0.0430528	0.0169282
Nabogame	0.289155	0.307045	0.260679	0.178647	0.733965	0.749612	0.180029	0.20175	0.0860058	0.0484686	0	0.000169372
Opopeo	0.292168	0.295209	0.172651	0.133332	0.750577	0.754345	0.140878	0.189116	0.108545	0.0565119	0	2.74997e-05
Puruandiro	0.29769	0.327948	0.212622	0.112437	0.740709	0.797671	0.13656	0.147138	0.121867	0.0551627	0.000864304	2.80584e-05
San Pedro	0.266373	0.302802	0.271226	0.163929	0.612352	0.690226	0.269382	0.252303	0.110381	0.0555001	0.00788436	0.00197025
Santa Clara	0.276932	0.297582	0.224617	0.186638	0.684421	0.660989	0.225033	0.294929	0.0892144	0.0420296	0.00133156	0.00205293
Tenango del Aire	0.246162	0.276887	0.291386	0.165985	0.627799	0.715829	0.186567	0.197845	0.184701	0.0858502	0.000932836	0.000475857
Xochimilco	0.255886	0.288675	0.356581	0.243357	0.505882	0.569675	0.346667	0.369743	0.127059	0.055543	0.0203922	0.00503913
Mean Value	0.267189	0.29289	0.267846	0.177992	0.644448	0.689804	0.199249	0.223183	0.147637	0.0840002	0.00866574	0.00301244
maize to mexicana
Sampling Locality	HE Resistant	HE Other	FST Resistant	FST Other	Shared Resistant	Shared Other	Private Maize Resistant	Private Maize Other	Private mexicana Resistant	Private mexicana Other	Fixed Resistant	Fixed Other
El Porvenir	0.0864126	0.222091	0.309146	0.129076	0.45684	0.763844	0.486623	0.175724	0.0499748	0.0602597	0.00656234	0.000172335
Ixtlan	0.114875	0.205341	0.459377	0.308648	0.363636	0.500497	0.300256	0.154988	0.222151	0.322038	0.113956	0.0224777
Nabogame	0.0549198	0.186433	0.395658	0.17739	0.509537	0.753903	0.435967	0.196157	0.0476839	0.0499127	0.00681199	2.77293e-05
Opopeo	0.0809769	0.216191	0.267618	0.129343	0.501445	0.764183	0.479769	0.177167	0.0187861	0.0586225	0	2.82382e-05
Puruandiro	0.119777	0.24872	0.360959	0.113529	0.578125	0.79779	0.35625	0.144968	0.0625	0.0572141	0.003125	2.74145e-05
San Pedro	0.0883746	0.202491	0.310602	0.160103	0.511291	0.697348	0.428489	0.0575421	0.0382166	0.243998	0.0220035	0.00111206
Santa Clara	0.0388764	0.179728	0.372005	0.180261	0.406001	0.673331	0.545009	0.281822	0.016534	0.0442214	0.0324556	0.00062564
Tenango del Aire	0.0934781	0.208012	0.313319	0.159321	0.533209	0.727409	0.40597	0.181141	0.0567164	0.0912448	0.00410448	0.000205176
Xochimilco	0.0759778	0.167377	0.358486	0.221452	0.421604	0.602679	0.52711	0.330758	0.0357742	0.0633919	0.0155115	0.00317128
Mean Value	0.0837409	0.204042	0.349686	0.175458	0.475743	0.697887	0.440605	0.188919	0.0609263	0.1101	0.0227256	0.00309417
